# Supplementary material for: White spot syndrome virus (WSSV) modulates lipid metabolism in white shrimp
Source: Commun Biol. 2023 May 20;6:546. doi: 10.1038/s42003-023-04924-w (PMC10199447; doi:10.1038/s42003-023-04924-w)
Supplement: Supplementary file 4 — Supplementary Data 1 [file 42003_2023_4924_MOESM4_ESM.xlsx]

## Sheet: Fig.1bi-vi
Figure 1bi-vi. Metrics used to quantify LDs in WSSV-infected shrimp hemocytes at 12 hpi and 24 hpi.
12 hpi PBS				#1	#2	#3				12 hpi WSSV					#1	#2	#3	#4	#5	#6	#7	#8
Total number of LD				33	32	29				Total number of LDs					4	4	10	4	12	4	5	6
Number of cell that contain LD				27	27	22				Number of cell that contain LD					4	4	10	4	7	4	5	5
Number of LD that presented in cytoplasm				32	28	29				Number of LD that presented in cytoplasm					4	3	9	4	6	3	3	6
Number of cell that contain cytoplasmic LD				26	24	22				Number of cell that contain cytoplasmic LD					4	3	9	4	4	3	3	5
Number of LD that presented in nucleus				1	4	0				Number of LD that presented in nucleus					0	1	1	0	6	1	2	0
Number of cell that contain nuclear LD				1	4	0				Number of cell that contain nuclear LD					0	1	1	0	3	1	2	0
Total number of counted cell				36	37	26				Total number of counted cell					8	9	14	11	12	9	7	15
							Average	SD															Average	SD
Percentage of cells with LDs				0.75	0.72973	0.846154	0.775295	0.0621973		Percentage of cells with LDs					0.5	0.444444	0.714286	0.363636	0.583333	0.444444	0.714286	0.333333	0.51222	0.146449
cells with cyto. LDs/ cells with LDs				0.962963	0.888889	1	0.950617	0.056575		cells with cyto. LDs/ cells with LDs					1	0.75	0.9	1	0.571429	0.75	0.6	1	0.821429	0.178714
cells with nuc. LDs/ cells with LDs				0.037037	0.148148	0	0.0617284	0.0770987		cells with nuc. LDs/ cells with LDs					0	0.25	0.1	0	0.428571	0.25	0.4	0	0.178571	0.178714
LD no. / cells with LDs				1.22222	1.18519	1.31818	1.24186	0.0686393		LD no. / cells with LDs					1	1	1	1	1.71429	1	1	1.2	1.11429	0.252336
cyto. LD no./ cells with LDs				1.18519	1.03704	1.31818	1.18013	0.14064		cyto. LD no./ cells with LDs					1	0.75	0.9	1	0.857143	0.75	0.6	1.2	0.882143	0.18681
nuc. LD no./ cells with LDs				0.037037	0.148148	0	0.0617284	0.0770987		nuc. LD no./ cells with LDs					0	0.25	0.1	0	0.857143	0.25	0.4	0	0.232143	0.292421
24 hpi PBS				#1	#2	#3				24 hpi WSSV					#1	#2	#3	#4	#5	#6	#7
Total number of LD				24	17	17				Total number of LD					46	72	56	36	103	87	42
Number of cell that contain LD				20	15	15				Number of cell that contain LD					9	13	10	8	12	12	9
Number of LD that presented in cytoplasm				23	16	14				Number of LD that presented in cytoplasm					26	47	34	23	73	65	22
Number of cell that contain cytoplasmic LD				19	14	13				Number of cell that contain cytoplasmic LD					8	12	9	8	12	12	6
Number of LD that presented in nucleus				1	1	3				Number of LD that presented in nucleus					20	25	22	13	30	22	20
Number of cell that contain nuclear LD				1	1	2				Number of cell that contain nuclear LD					5	10	8	5	8	8	9
Total number of counted cell				29	22	29				Total number of counted cell					9	13	10	8	12	13	10
							Average	SD														Average	SD
Percentage of cells with LDs				0.689655	0.681818	0.517241	0.629572	0.0973597		Percentage of cells with LDs					1	1	1	1	1	0.923077	0.9	0.974725	0.0436758
cells with cyto. LDs/ cells with LDs				0.95	0.933333	0.866667	0.916667	0.0440959		cells with cyto. LDs/ cells with LDs					0.888889	0.923077	0.9	1	1	1	0.666667	0.911233	0.118474
cells with nuc. LDs/ cells with LDs				0.05	0.0666667	0.133333	0.0833333	0.0440959		cells with nuc. LDs/ cells with LDs					0.555556	0.769231	0.8	0.625	0.666667	0.666667	1	0.72616	0.146466
LD no. / cells with LDs				1.2	1.13333	1.13333	1.15556	0.03849		LD no. / cells with LDs					5.11111	5.53846	5.6	4.5	8.58333	7.25	4.66667	5.8928	1.49145
cyto. LD no./ cells with LDs				1.15	1.06667	0.933333	1.05	0.109291		cyto. LD no./ cells with LDs					2.88889	3.61538	3.4	2.875	6.08333	5.41667	2.44444	3.81767	1.38699
nuc. LD no./ cells with LDs				0.05	0.0666667	0.2	0.105556	0.0822147		nuc. LD no./ cells with LDs					2.22222	1.92308	2.2	1.625	2.5	1.83333	2.22222	2.07512	0.295404

## Sheet: Fig.1bvii
Figure 1bvii. Cytoplasmic LD diameter (µm) in WSSV-infected shrimp hemocytes at 12 hpi and 24 hpi.
	12 hpi			24 hpi
	PBS	WSSV		PBS	WSSV		12hpi cyto LD diameter (µm)
	2.16216	1.2973		0.216216	0.648649			Average	SD
	1.08108	1.62162		0.324324	0.756757		PBS	1.29608	0.672868
	1.08108	2.27027		0.324324	0.540541		WSSV	1.64438	0.785696
	3.24324	2.37838		0.756757	0.648649
	0.216216	2.05405		0.432432	0.756757		24hpi cyto LD diameter (µm)
	0.540541	2.16216		1.83784	0.864865			Average	SD
	0.540541	2.16216		0.864865	0.648649		PBS	1.0872	0.578079
	2.16216	1.08108		1.72973	0.540541		WSSV	0.669525	0.278156
	2.16216	0.864865		0.864865	0.540541
	1.62162	3.24324		0.324324	0.648649
	1.62162	2.37838		0.540541	1.08108
	1.62162	1.72973		0.216216	1.2973
	2.7027	0.648649		1.94595	0.540541
	0.540541	1.18919		1.18919	0.648649
	1.2973	2.81081		1.72973	0.756757
	0.432432	2.59459		0.756757	0.432432
	1.40541	3.24324		2.16216	2.7027
	1.83784	1.40541		0.972973	0.864865
	1.62162	2.27027		1.62162	0.648649
	1.94595	1.83784		1.72973	0.216216
	1.08108	0.324324		0.432432	0.648649
	1.2973	0.324324		0.540541	0.540541
	1.40541	0.648649		0.648649	0.324324
	0.972973	0.756757		0.432432	0.324324
	1.94595	0.972973		2.05405	0.216216
	0.972973	1.08108		0.432432	1.18919
	0.432432	1.62162		1.18919	1.2973
	0.432432	1.18919		0.648649	1.08108
	0.864865	0.648649		1.40541	0.216216
	0.972973	1.40541		1.83784	0.216216
	1.83784	3.24324		0.648649	0.216216
	1.08108	0.864865		0.972973	0.432432
	0.972973	1.62162		1.62162	0.432432
	0.864865	1.62162		0.756757	0.540541
	1.40541	1.72973		1.08108	0.432432
	1.08108	1.51351		0.432432	0.540541
	0.648649	1.83784		1.08108	1.62162
	1.2973	1.83784		0.648649	0.648649
	1.40541			1.18919	0.864865
	0.756757			1.83784	0.540541
	1.62162			2.05405	0.756757
	0.864865			1.40541	0.756757
	1.08108			0.432432	0.756757
	0.648649			0.432432	0.648649
	1.83784			1.40541	0.756757
	1.51351			1.2973	0.540541
	0.756757			0.864865	0.432432
	0.324324			1.18919	0.540541
	0.432432			1.62162	0.432432
	1.08108			1.51351	0.540541
	1.08108			1.94595	0.540541
	1.2973			1.40541	0.864865
	0.756757			1.62162	0.540541
	1.18919				0.540541
	0.756757				0.648649
	1.94595				0.540541
	1.08108				0.864865
	2.59459				0.864865
	1.18919				0.756757
	2.27027				0.648649
	0.756757				1.2973
	1.08108				0.648649
	2.16216				0.540541
	2.37838				0.540541
	2.05405				1.08108
	1.94595				0.648649
	2.16216				1.18919
	0.972973				0.540541
	2.05405				0.540541
	0.432432				0.864865
	0.540541				0.540541
	1.08108				0.324324
	1.2973				0.216216
	0.432432				0.864865
	1.51351				0.648649
	0.864865				0.756757
	0.540541				0.648649
	2.7027				0.864865
	1.40541				0.648649
	2.16216				0.972973
	2.59459				0.864865
	2.05405				0.864865
	2.05405				0.972973
	1.18919				0.540541
	0.324324				0.540541
	0.432432				0.756757
	0.432432				0.648649
	1.2973				0.864865
	0.540541				0.756757
					0.648649
					1.08108
					0.864865
					0.756757
					0.864865
					0.540541
					0.540541
					0.540541
					0.540541
					0.648649
					0.540541
					0.540541
					0.540541
					0.648649
					0.648649
					0.756757
					0.648649
					0.540541
					1.51351
					0.648649
					0.540541
					1.08108
					0.540541
					0.540541
					0.864865
					0.540541
					0.540541
					0.432432
					0.648649
					0.540541
					0.648649
					0.648649
					0.540541
					0.756757
					0.756757
					0.648649
					0.432432
					1.08108
					0.648649
					0.432432
					1.18919
					0.972973
					0.648649
					0.756757
					0.648649
					0.540541
					0.756757
					0.756757
					0.864865
					0.864865
					0.216216
					0.756757
					0.756757
					0.648649
					0.864865
					0.648649
					0.864865
					0.756757
					0.324324
					0.540541
					0.540541
					0.864865
					0.864865
					0.648649
					0.432432
					0.540541
					0.432432
					0.864865
					0.540541
					0.432432
					0.216216
					0.864865
					0.864865
					0.540541
					0.540541
					0.324324
					0.648649
					0.540541
					0.972973
					0.540541
					0.432432
					0.432432
					0.324324
					0.540541
					0.540541
					0.540541
					0.864865
					0.648649
					0.972973
					0.432432
					0.324324
					1.40541
					0.756757
					0.756757
					0.432432
					0.648649
					0.756757
					0.864865
					0.648649
					0.432432
					0.540541
					0.540541
					0.540541
					0.648649
					0.540541
					0.648649
					0.756757
					0.540541
					0.432432
					0.432432
					0.648649
					0.648649
					0.432432
					0.540541
					0.756757
					0.864865
					0.648649
					0.540541
					0.648649
					0.432432
					0.648649
					0.540541
					0.648649
					0.756757
					0.756757
					0.756757
					0.756757
					0.540541
					0.432432
					0.324324
					0.864865
					1.62162
					0.756757
					1.08108
					0.972973
					0.972973
					0.648649
					0.540541
					0.540541
					1.62162
					0.540541
					0.540541
					0.756757
					0.756757
					0.648649
					0.648649
					0.756757
					0.648649
					0.432432
					0.324324
					1.2973
					1.94595
					1.08108
					0.648649
					0.648649
					0.540541
					0.972973
					0.540541
					0.540541
					0.540541
					0.432432
					0.432432
					0.432432
					0.648649
					0.648649
					0.324324
					0.648649
					0.648649
					0.756757
					0.648649
					0.648649
					0.648649
					0.648649
					0.648649
					0.648649
					0.648649
					0.432432
					0.432432
					0.432432
					0.648649
					0.432432
					0.432432
					0.432432
					0.432432
					0.540541
					0.540541
					0.648649
					1.40541
					0.540541
					0.540541
					0.540541
					0.648649
					0.648649
					0.432432
					0.540541
					0.648649
					0.756757
					0.432432
					0.432432
					0.324324
					0.432432

## Sheet: Fig.1bviii
Figure 1bviii. Nuclear LD diameter (µm) in WSSV-infected shrimp hemocytes at 12 hpi and 24 hpi.
	12 hpi			24 hpi
	PBS	WSSV		PBS	WSSV		12hpi nuc. LD diameter (µm)
	1.40541	1.08108		0.324324	0.864865			Average	SD
	0.540541	2.48649		1.62162	0.648649		PBS	0.756757	0.439137
	0.756757	0.864865		0.648649	0.540541		WSSV	1.01622	0.738871
	0.216216	2.16216		0.432432	0.648649
	0.864865	0.864865		0.432432	0.648649		24hpi nuc. LD diameter (µm)
		0.756757			0.540541			Average	SD
		0.216216			0.756757		PBS	0.691892	0.532919
		0.324324			0.972973		WSSV	0.640825	0.294455
		0.756757			0.648649
		0.648649			1.2973
					1.83784
					0.432432
					0.540541
					0.648649
					0.648649
					0.216216
					0.216216
					0.216216
					0.216216
					0.216216
					0.324324
					0.216216
					0.432432
					0.216216
					0.540541
					0.972973
					0.864865
					0.216216
					0.648649
					0.648649
					0.432432
					0.432432
					0.648649
					0.540541
					0.648649
					0.648649
					0.756757
					0.432432
					0.432432
					0.864865
					0.648649
					0.756757
					0.648649
					1.18919
					2.27027
					0.648649
					1.08108
					0.432432
					0.648649
					0.432432
					0.432432
					0.648649
					0.864865
					0.540541
					0.756757
					0.432432
					0.540541
					0.648649
					0.540541
					0.972973
					0.648649
					0.756757
					0.756757
					0.756757
					1.51351
					1.08108
					0.864865
					0.432432
					0.432432
					0.432432
					0.648649
					0.648649
					0.756757
					0.972973
					0.648649
					0.324324
					0.324324
					0.432432
					0.432432
					0.324324
					0.648649
					0.756757
					0.648649
					0.648649
					0.540541
					0.540541
					0.540541
					0.540541
					0.648649
					0.324324
					0.648649
					0.648649
					0.648649
					0.432432
					0.324324
					0.864865
					0.648649
					0.648649
					0.432432
					0.648649
					0.432432
					0.432432
					0.432432
					0.324324
					0.324324
					0.216216
					0.540541
					0.324324
					0.324324
					0.216216
					1.2973
					0.648649
					0.864865
					0.432432
					0.540541
					0.432432
					1.40541
					0.756757
					0.540541
					0.756757
					0.756757
					0.432432
					0.648649
					1.08108
					1.08108
					0.648649
					0.648649
					0.648649
					0.756757
					0.864865
					0.756757
					0.972973
					0.648649
					0.648649
					0.864865
					0.648649
					0.648649
					0.432432
					1.08108
					0.648649
					0.648649
					0.540541
					0.540541
					0.540541
					0.648649
					0.648649
					0.540541
					0.648649
					0.432432
					0.756757
					0.432432
					1.08108

## Sheet: Fig.1bix
Figure 1bix. Cytoplasmic LD area (µm2) in WSSV-infected shrimp hemocytes at 12 hpi and 24 hpi.
	12 hpi			24 hpi
	PBS	WSSV		PBS	WSSV		12hpi cyto LD area (µm2)
	3.6717	1.32181		0.036717	0.330453			Average	SD
	0.917925	2.06533		0.0826133	0.449783		PBS	1.67093	1.60995
	0.917925	4.04805		0.0826133	0.229481		WSSV	2.5958	2.26791
	8.26133	4.44276		0.449783	0.330453
	0.036717	3.31371		0.146868	0.449783		24hpi cyto LD area (µm2)
	0.229481	3.6717		2.6528	0.587472			Average	SD
	0.229481	3.6717		0.587472	0.330453		PBS	1.18586	1.05645
	3.6717	0.917925		2.34989	0.229481		WSSV	0.412623	0.470669
	3.6717	0.587472		0.587472	0.229481
	2.06533	8.26133		0.0826133	0.330453
	2.06533	4.44276		0.229481	0.917925
	2.06533	2.34989		0.036717	1.32181
	5.73703	0.330453		2.97408	0.229481
	0.229481	1.11069		1.11069	0.330453
	1.32181	6.20518		2.34989	0.449783
	0.146868	5.28725		0.449783	0.146868
	1.55129	8.26133		3.6717	5.73703
	2.6528	1.55129		0.74352	0.587472
	2.06533	4.04805		2.06533	0.330453
	2.97408	2.6528		2.34989	0.036717
	0.917925	0.0826133		0.146868	0.330453
	1.32181	0.0826133		0.229481	0.229481
	1.55129	0.330453		0.330453	0.0826133
	0.74352	0.449783		0.146868	0.0826133
	2.97408	0.74352		3.31371	0.036717
	0.74352	0.917925		0.146868	1.11069
	0.146868	2.06533		1.11069	1.32181
	0.146868	1.11069		0.330453	0.917925
	0.587472	0.330453		1.55129	0.036717
	0.74352	1.55129		2.6528	0.036717
	2.6528	8.26133		0.330453	0.036717
	0.917925	0.587472		0.74352	0.146868
	0.74352	2.06533		2.06533	0.146868
	0.587472	2.06533		0.449783	0.229481
	1.55129	2.34989		0.917925	0.146868
	0.917925	1.79913		0.146868	0.229481
	0.330453	2.6528		0.917925	2.06533
	1.32181	2.6528		0.330453	0.330453
	1.55129			1.11069	0.587472
	0.449783			2.6528	0.229481
	2.06533			3.31371	0.449783
	0.587472			1.55129	0.449783
	0.917925			0.146868	0.449783
	0.330453			0.146868	0.330453
	2.6528			1.55129	0.449783
	1.79913			1.32181	0.229481
	0.449783			0.587472	0.146868
	0.0826133			1.11069	0.229481
	0.146868			2.06533	0.146868
	0.917925			1.79913	0.229481
	0.917925			2.97408	0.229481
	1.32181			1.55129	0.587472
	0.449783			2.06533	0.229481
	1.11069				0.229481
	0.449783				0.330453
	2.97408				0.229481
	0.917925				0.587472
	5.28725				0.587472
	1.11069				0.449783
	4.04805				0.330453
	0.449783				1.32181
	0.917925				0.330453
	3.6717				0.229481
	4.44276				0.229481
	3.31371				0.917925
	2.97408				0.330453
	3.6717				1.11069
	0.74352				0.229481
	3.31371				0.229481
	0.146868				0.587472
	0.229481				0.229481
	0.917925				0.0826133
	1.32181				0.036717
	0.146868				0.587472
	1.79913				0.330453
	0.587472				0.449783
	0.229481				0.330453
	5.73703				0.587472
	1.55129				0.330453
	3.6717				0.74352
	5.28725				0.587472
	3.31371				0.587472
	3.31371				0.74352
	1.11069				0.229481
	0.0826133				0.229481
	0.146868				0.449783
	0.146868				0.330453
	1.32181				0.587472
	0.229481				0.449783
					0.330453
					0.917925
					0.587472
					0.449783
					0.587472
					0.229481
					0.229481
					0.229481
					0.229481
					0.330453
					0.229481
					0.229481
					0.229481
					0.330453
					0.330453
					0.449783
					0.330453
					0.229481
					1.79913
					0.330453
					0.229481
					0.917925
					0.229481
					0.229481
					0.587472
					0.229481
					0.229481
					0.146868
					0.330453
					0.229481
					0.330453
					0.330453
					0.229481
					0.449783
					0.449783
					0.330453
					0.146868
					0.917925
					0.330453
					0.146868
					1.11069
					0.74352
					0.330453
					0.449783
					0.330453
					0.229481
					0.449783
					0.449783
					0.587472
					0.587472
					0.036717
					0.449783
					0.449783
					0.330453
					0.587472
					0.330453
					0.587472
					0.449783
					0.0826133
					0.229481
					0.229481
					0.587472
					0.587472
					0.330453
					0.146868
					0.229481
					0.146868
					0.587472
					0.229481
					0.146868
					0.036717
					0.587472
					0.587472
					0.229481
					0.229481
					0.0826133
					0.330453
					0.229481
					0.74352
					0.229481
					0.146868
					0.146868
					0.0826133
					0.229481
					0.229481
					0.229481
					0.587472
					0.330453
					0.74352
					0.146868
					0.0826133
					1.55129
					0.449783
					0.449783
					0.146868
					0.330453
					0.449783
					0.587472
					0.330453
					0.146868
					0.229481
					0.229481
					0.229481
					0.330453
					0.229481
					0.330453
					0.449783
					0.229481
					0.146868
					0.146868
					0.330453
					0.330453
					0.146868
					0.229481
					0.449783
					0.587472
					0.330453
					0.229481
					0.330453
					0.146868
					0.330453
					0.229481
					0.330453
					0.449783
					0.449783
					0.449783
					0.449783
					0.229481
					0.146868
					0.0826133
					0.587472
					2.06533
					0.449783
					0.917925
					0.74352
					0.74352
					0.330453
					0.229481
					0.229481
					2.06533
					0.229481
					0.229481
					0.449783
					0.449783
					0.330453
					0.330453
					0.449783
					0.330453
					0.146868
					0.0826133
					1.32181
					2.97408
					0.917925
					0.330453
					0.330453
					0.229481
					0.74352
					0.229481
					0.229481
					0.229481
					0.146868
					0.146868
					0.146868
					0.330453
					0.330453
					0.0826133
					0.330453
					0.330453
					0.449783
					0.330453
					0.330453
					0.330453
					0.330453
					0.330453
					0.330453
					0.330453
					0.146868
					0.146868
					0.146868
					0.330453
					0.146868
					0.146868
					0.146868
					0.146868
					0.229481
					0.229481
					0.330453
					1.55129
					0.229481
					0.229481
					0.229481
					0.330453
					0.330453
					0.146868
					0.229481
					0.330453
					0.449783
					0.146868
					0.146868
					0.0826133
					0.146868

## Sheet: Fig.1bx
Figure 1bx. Nuclear LD area (µm2) in WSSV-infected shrimp hemocytes at 12 hpi and 24 hpi.
	12 hpi			24 hpi
	PBS	WSSV		PBS	WSSV		12hpi Nuc. LD area (µm2)
	1.55129	0.917925		0.0826133	0.587472			Average	SD
	0.229481	4.85583		2.06533	0.330453		PBS	0.57095	0.586949
	0.449783	0.587472		0.330453	0.229481		WSSV	1.19697	1.65958
	0.036717	3.6717		0.146868	0.330453
	0.587472	0.587472		0.146868	0.330453		24hpi Nuc. LD area (µm2)
		0.449783			0.229481			Average	SD
		0.036717			0.449783		PBS	0.554427	0.849679
		0.0826133			0.74352		WSSV	0.387629	0.453958
		0.449783			0.330453
		0.330453			1.32181
					2.6528
					0.146868
					0.229481
					0.330453
					0.330453
					0.036717
					0.036717
					0.036717
					0.036717
					0.036717
					0.0826133
					0.036717
					0.146868
					0.036717
					0.229481
					0.74352
					0.587472
					0.036717
					0.330453
					0.330453
					0.146868
					0.146868
					0.330453
					0.229481
					0.330453
					0.330453
					0.449783
					0.146868
					0.146868
					0.587472
					0.330453
					0.449783
					0.330453
					1.11069
					4.04805
					0.330453
					0.917925
					0.146868
					0.330453
					0.146868
					0.146868
					0.330453
					0.587472
					0.229481
					0.449783
					0.146868
					0.229481
					0.330453
					0.229481
					0.74352
					0.330453
					0.449783
					0.449783
					0.449783
					1.79913
					0.917925
					0.587472
					0.146868
					0.146868
					0.146868
					0.330453
					0.330453
					0.449783
					0.74352
					0.330453
					0.0826133
					0.0826133
					0.146868
					0.146868
					0.0826133
					0.330453
					0.449783
					0.330453
					0.330453
					0.229481
					0.229481
					0.229481
					0.229481
					0.330453
					0.0826133
					0.330453
					0.330453
					0.330453
					0.146868
					0.0826133
					0.587472
					0.330453
					0.330453
					0.146868
					0.330453
					0.146868
					0.146868
					0.146868
					0.0826133
					0.0826133
					0.036717
					0.229481
					0.0826133
					0.0826133
					0.036717
					1.32181
					0.330453
					0.587472
					0.146868
					0.229481
					0.146868
					1.55129
					0.449783
					0.229481
					0.449783
					0.449783
					0.146868
					0.330453
					0.917925
					0.917925
					0.330453
					0.330453
					0.330453
					0.449783
					0.587472
					0.449783
					0.74352
					0.330453
					0.330453
					0
					0.587472
					0.330453
					0.330453
					0.146868
					0.917925
					0.330453
					0.330453
					0.229481
					0.229481
					0.229481
					0.330453
					0.330453
					0.229481
					0.330453
					0.146868
					0.449783
					0.146868
					0.917925

## Sheet: Fig.2
Figure 2a. Lipase activity in various tissues of WSSV-infected shrimp at 12 hpi.
			#1	#2	#3	Average	SD
12hpi	PBS	Hcy	0.11009	0.102156		0.106123	0.00561067
		Stm	0.031568	0.0289422	0.0317037	0.030738	0.00155666
		Hep	0.00953519	0.0101426	0.00909789	0.0095919	0.000524667
	WSSV	Hcy	0.108934	0.111871		0.110403	0.0020771
		Stm	0.0295639	0.0287326		0.0291483	0.000587836
		Hep	0.0108964	0.0106238	0.0116213	0.0110472	0.000515574
Figure 2b. Lipase activity in various tissues of WSSV-infected shrimp at 24 hpi.
			#1	#2	#3	Average	SD
24hpi	PBS	Hcy	0.125105	0.13065	0.103449	0.119735	0.0143737
		Stm	0.0328642	0.0300709		0.0314676	0.00197513
		Hep	0.0104994	0.0122679	0.0122451	0.0116708	0.00101455
	WSSV	Hcy	0.148722	0.13951		0.144116	0.00651375
		Stm	0.035783	0.0463503	0.040048	0.0407271	0.00531631
		Hep	0.010727	0.0129881	0.013264	0.0123264	0.00139196
Figure 2c. Free fatty acids in various tissues of WSSV-infected shrimp at 12 and 24 hpi.
			#1	#2	#3	Average	SD
12hr	Hcy	PBS	0.0585411	0.0583515		0.0584463	0.000134096
		WSSV	0.082979	0.0783946	0.0833947	0.0815894	0.00277461
	Hly	PBS	0.0374627	0.0447714	0.0269436	0.0363926	0.00896194
		WSSV	0.0476214	0.0480473	0.0532083	0.0496257	0.00310998
	Stm	PBS	0.0949295	0.143384		0.119157	0.0342625
		WSSV	0.164284	0.142495	0.165519	0.157433	0.0129511
	Hep	PBS	0.293915	0.198867	0.283619	0.2588	0.0521585
		WSSV	0.286748	0.203278	0.173842	0.22129	0.0585683
			#1	#2	#3	Average	SD
24hr	Hcy	PBS	0.0842098	0.0878231	0.0652658	0.0790996	0.0121159
		WSSV	0.0895587	0.0776487	0.0851568	0.0841214	0.0060221
	Hly	PBS	0.047668	0.0521488	0.052871	0.0508959	0.0028187
		WSSV	0.0477796	0.0503021		0.0490408	0.00178369
	Stm	PBS	0.110883	0.096209	0.103479	0.103523	0.00733688
		WSSV	0.109301	0.106837	0.0971546	0.104431	0.0064209
	Hep	PBS	0.632122	0.572518		0.60232	0.0421467
		WSSV	0.32961	0.313282	0.277356	0.306749	0.026733

## Sheet: Fig.3
Figure 3a. ATP/ADP ratio in β-oxidation inhibited shrimp (with or without WSSV infection)
		#1	#2	#3	#4	Average	SD
12 hpi	PBS/PBS	0.998167	0.722263	0.920767	1.43619	1.01935	0.301209
	PBS/Eto	0.668103	0.790898	1.27664	0.402778	0.784604	0.365832
	WSSV/PBS	1.52155	1.66819	1.69094		1.6269	0.0919364
	WSSV/Eto	1.20792	1.09427	0.706302	0.774436	0.945733	0.243226
		#1	#2	#3	#4	Average	SD
24 hpi	PBS/PBS	0.591837	0.536744	0.626938		0.585173	0.0454649
	PBS/Eto	0.710489	0.856958	0.677464		0.748303	0.0955351
	WSSV/PBS	0.813725	0.690813	0.937332	0.776435	0.804576	0.102375
	WSSV/Eto	0.905639	0.965657	0.972264		0.947853	0.0367077
Figure 3b. WSSV genome copy number in shrimp that are WSSV infected and β-oxidation inhibited
		#1	#2	#3	#4	Average	SD
12hpi	WSSV/PBS	1.84909e-06	0	6.03728e-06	1.25736e-06	2.28593e-06	2.61705e-06
	WSSV/Eto	5.08218e-06	0.000119787	0	2.25961e-07	3.12738e-05	5.90554e-05
		#1	#2	#3	Average	SD
24hpi	WSSV/PBS	0.0403261	0.0213478	0.0194425	0.0270388	0.0115465
	WSSV/Eto	0.0683591	0.0611065	0.0487772	0.0594142	0.00990003

## Sheet: Fig.4
Figure 4a. The effects of β-oxidation inhibition on LCFA profiles in WSSV-infected hepatopancreas at 12 hpi.
	PBS/PBS
	#1	#2	Average	SD
C14:0	0.00112834	0.00112588	0.00112711	1.74587e-06
C15:0	0.000295482	0.000294835	0.000295159	4.57193e-07
C16:0	0.0119175	0.0118914	0.0119044	1.84397e-05
C16:1n-7	0.000329153	0.000328433	0.000328793	5.09292e-07
C16:1n-9	0.00168541	0.00168172	0.00168356	2.6078e-06
C17:0	0.000635359	0.000633969	0.000634664	9.83079e-07
C18:0	0.00412194	0.00411292	0.00411743	6.3778e-06
C18:1n-9c	0.00906502	0.00904518	0.0090551	1.40261e-05
C18:1n-9t	0.00234359	0.00233846	0.00234102	3.62618e-06
C18:2n-6	0.00602205	0.00600887	0.00601546	9.31779e-06
C20:1	0.00120226	0.00119963	0.00120095	1.86023e-06
C20:2	0.000619278	0.000617923	0.000618601	9.58197e-07
C20:5n-3	0.00721973	0.00720394	0.00721184	1.11709e-05
C20:6n-3	0.00598614	0.00597304	0.00597959	9.26224e-06
	PBS/Eto
	#1	#2	Average	SD
C14:0	0.000988933	0.000521936	0.000755435	0.000330217
C15:0	0.000226987	0.000121048	0.000174018	7.49101e-05
C16:0	0.00954688	0.00596781	0.00775735	0.00253078
C16:1n-7	0.000303535	0.000152962	0.000228248	0.000106471
C16:1n-9	0.00150953	0.000819918	0.00116472	0.00048763
C17:0	0.000558463	0.000380621	0.000469542	0.000125754
C18:0	0.00336618	0.00272841	0.0030473	0.000450974
C18:1n-9c	0.00728334	0.00441314	0.00584824	0.00202953
C18:1n-9t	0.00188337	0.00120597	0.00154467	0.000478993
C18:2n-6	0.0050884	0.00323633	0.00416237	0.00130962
C20:1	0.00111529	0.00062849	0.00087189	0.000344219
C20:2	0.000513011	0.000336213	0.000424612	0.000125015
C20:5n-3	0.00542076	0.00476439	0.00509258	0.000464121
C20:6n-3	0.00466058	0.00358085	0.00412071	0.000763485
	WSSV/PBS
	#1	#2	Average	SD
C14:0	0.000969156	0.000666643	0.000817899	0.000213909
C15:0	0.00022243	0.000192182	0.000207306	2.13881e-05
C16:0	0.0100273	0.00854184	0.00928459	0.0010504
C16:1n-7	0.000252954	0.000274035	0.000263494	1.49065e-05
C16:1n-9	0.00154559	0.00130578	0.00142568	0.00016957
C17:0	0.000631196	0.000543622	0.000587409	6.19242e-05
C18:0	0.0040137	0.00404332	0.00402851	2.09452e-05
C18:1n-9c	0.00742712	0.00655132	0.00698922	0.000619288
C18:1n-9t	0.00197052	0.00177529	0.0018729	0.000138048
C18:2n-6	0.00537346	0.00446333	0.00491839	0.000643561
C20:1	0.00104515	0.000933713	0.000989433	7.87999e-05
C20:2	0.00044767	0.000487153	0.000467411	2.79189e-05
C20:5n-3	0.00655082	0.00682298	0.0066869	0.000192447
C20:6n-3	0.00557978	0.00502009	0.00529993	0.000395764
	WSSV/Eto
	#1	#2	Average	SD
C14:0	0.00147896	0.00146349	0.00147122	1.09351e-05
C15:0	0.000305577	0.000285654	0.000295615	1.40875e-05
C16:0	0.0129417	0.0126236	0.0127827	0.000224926
C16:1n-7	0.000349666	0.000344668	0.000347167	3.5341e-06
C16:1n-9	0.00195173	0.00195492	0.00195332	2.26097e-06
C17:0	0.000773876	0.000754644	0.00076426	1.35989e-05
C18:0	0.00444538	0.00446479	0.00445509	1.37254e-05
C18:1n-9c	0.0101472	0.00944716	0.00979716	0.000494975
C18:1n-9t	0.00245316	0.00235561	0.00240439	6.89829e-05
C18:2n-6	0.00704587	0.00711648	0.00708117	4.99341e-05
C20:1	0.00153638	0.00154578	0.00154108	6.64558e-06
C20:2	0.000547427	0.000534157	0.000540792	9.38384e-06
C20:5n-3	0.00728422	0.00733999	0.00731211	3.94363e-05
C20:6n-3	0.00650367	0.00640443	0.00645405	7.01728e-05
Figure 4b. The effects of β-oxidation inhibition on LCFA profiles in WSSV-infected hepatopancreas at 24 hpi.
	PBS/PBS
	#1	#2	Average	SD
C14:0	0.00820389	0.00911223	0.00865806	0.000642294
C15:0	0.00110755	0.00109743	0.00110249	7.15579e-06
C16:0	0.0432563	0.046461	0.0448586	0.00226607
C16:1n-7	0.00108839	0.00102948	0.00105893	4.16528e-05
C16:1n-9	0.0099642	0.0104007	0.0101824	0.000308642
C17:0	0.00162876	0.00172039	0.00167458	6.47922e-05
C18:0	0.00712093	0.00819744	0.00765919	0.00076121
C18:1n-9c	0.0346103	0.0358452	0.0352277	0.000873207
C18:1n-9t	0.00725093	0.00735485	0.00730289	7.34893e-05
C18:2n-6	0.0330795	0.0355582	0.0343188	0.00175268
C20:1	0.00312339	0.0028869	0.00300515	0.000167226
C20:2	0.00125134	0.00101008	0.00113071	0.000170592
C20:5n-3	0.021559	0.0232796	0.0224193	0.00121666
C20:6n-3	0.0240005	0.0221051	0.0230528	0.0013403
	PBS/Eto
	#1	#2	Average	SD
C14:0	0.00628059	0.00628922	0.0062849	6.10231e-06
C15:0	0.000775631	0.000793184	0.000784408	1.24115e-05
C16:0	0.0366616	0.0353605	0.036011	0.000920059
C16:1n-7	0.000797469	0.000833991	0.00081573	2.58248e-05
C16:1n-9	0.00726388	0.00730716	0.00728552	3.06011e-05
C17:0	0.00136704	0.00138438	0.00137571	1.22612e-05
C18:0	0.00706857	0.00704238	0.00705548	1.8518e-05
C18:1n-9c	0.0264736	0.0263006	0.0263871	0.000122309
C18:1n-9t	0.00555283	0.00565156	0.00560219	6.98096e-05
C18:2n-6	0.025897	0.0258903	0.0258937	4.75456e-06
C20:1	0.00199623	0.00212292	0.00205957	8.95779e-05
C20:2	0.000658596	0.000766179	0.000712387	7.6073e-05
C20:5n-3	0.0193613	0.0201321	0.0197467	0.000545009
C20:6n-3	0.0161161	0.0177319	0.016924	0.00114256
	WSSV/PBS
	#1	#2	Average	SD
C14:0	0.00786726	0.007332	0.00759963	0.000378485
C15:0	0.000809	0.00082138	0.000809	8.75372e-06
C16:0	0.0379409	0.035849	0.036895	0.00147922
C16:1n-7	0.000743	0.000797362	0.000743	3.84397e-05
C16:1n-9	0.008068	0.00793089	0.008068	9.69513e-05
C17:0	0.001286	0.00133552	0.001286	3.50131e-05
C18:0	0.00702264	0.006899	0.00696082	8.74267e-05
C18:1n-9c	0.0279618	0.027088	0.0275249	0.000617885
C18:1n-9t	0.00575217	0.005446	0.00559909	0.000216496
C18:2n-6	0.0278651	0.028469	0.028167	0.000427048
C20:1	0.00235654	0.00228784	0.00232219	4.85779e-05
C20:2	0.000681658	0.000674	0.000677829	5.41473e-06
C20:5n-3	0.0196037	0.017825	0.0187143	0.00125771
C20:6n-3	0.0169949	0.0162854	0.0166401	0.000501701
	WSSV/Eto
	#1	#2	Average	SD
C14:0	0.00581471	0.00614327	0.00597899	0.000232333
C15:0	0.000755955	0.000790623	0.000773289	2.45143e-05
C16:0	0.0341186	0.0369035	0.0355111	0.00196926
C16:1n-7	0.000758929	0.000847537	0.000803233	6.26551e-05
C16:1n-9	0.00678605	0.00739261	0.00708933	0.000428905
C17:0	0.00120088	0.00136363	0.00128226	0.000115086
C18:0	0.00725876	0.0077457	0.00750223	0.000344318
C18:1n-9c	0.0244116	0.0271139	0.0257627	0.00191079
C18:1n-9t	0.00542913	0.00592584	0.00567748	0.000351231
C18:2n-6	0.0234936	0.0265688	0.0250312	0.0021745
C20:1	0.00201424	0.00196007	0.00198715	3.83061e-05
C20:2	0.000776158	0.000931651	0.000853905	0.000109951
C20:5n-3	0.0194105	0.0231032	0.0212569	0.00261119
C20:6n-3	0.0157628	0.018168	0.0169654	0.00170075

## Sheet: Fig.5
Figure 5a. The effects of FAS inhibition on LCFAs profile in WSSV-infected stomach at 12 hpi.
	PBS/PBS
	#1	#2	#3	Average	SD
C14:0	0.00122791	0.00116641	0.00124173	0.00121202	4.00978e-05
C15:0	0.000789759	0.00073225	0.000817944	0.000779985	4.36754e-05
C16:0	0.032819	0.0349024	0.0345822	0.0341012	0.00112189
C16:1n-7	0.000470148	0.000437492	0.000479814	0.000462485	2.21774e-05
C16:1n-9	0.00335209	0.0034804		0.00341625	9.073e-05
C17:0	0.00181544	0.00189045	0.00172699	0.00181096	8.1822e-05
C18:0	0.015167	0.015385		0.015276	0.000154133
C18:1n-9c	0.0175299	0.0185671		0.0180485	0.000733371
C18:1n-9t	0.00718533	0.00680546	0.00737363	0.00712147	0.000289417
C18:2n-6	0.0166178	0.0172383	0.0169089	0.0169217	0.000310469
C20:1	0.00125678	0.00124461		0.0012507	8.60335e-06
C20:2	0.00226246	0.00197745	0.00230874	0.00218288	0.000179411
C20:5n-3	0.0390685	0.0365713		0.0378199	0.00176579
C20:6n-3	0.0195638	0.0212221	0.0188726	0.0198862	0.00120747
	PBS/C75
	#1	#2	#3	#4	Average	SD
C14:0	0.000693372	0.0008057	0.00072137		0.000740148	5.84709e-05
C15:0	0.000501812	0.000496666	0.000456645		0.000485041	2.47261e-05
C16:0	0.0225764	0.0262641	0.0267638		0.0252014	0.00228702
C16:1n-7	0.00027214	0.000284021			0.000278081	8.40132e-06
C16:1n-9	0.0023309	0.00202098	0.00235428	0.0020523	0.00218961	0.00017736
C17:0	0.00139758	0.00165801	0.00157418		0.00154326	0.000132943
C18:0	0.0125248	0.0141412	0.0130368		0.0132343	0.000826083
C18:1n-9c	0.012732	0.0155002	0.0151433		0.0144585	0.00150577
C18:1n-9t	0.00445154	0.00558333	0.0054085		0.00514779	0.00060927
C18:2n-6	0.0109874	0.0114808			0.0112341	0.00034889
C20:1	0.00112832	0.00118546	0.00104831		0.0011207	6.88941e-05
C20:2	0.00150153	0.00189838	0.00160291		0.00166761	0.000206182
C20:5n-3	0.0270301	0.025425			0.0262276	0.00113504
C20:6n-3	0.0124774	0.0134879			0.0129827	0.000714525
	WSSV/PBS
	#1	#2	#3	Average	SD
C14:0	0.000458342	0.000513719	0.000363528	0.000445196	7.59536e-05
C15:0	0.000329283	0.000131069	0.000356631	0.000272328	0.000123096
C16:0	0.015412	0.00630743	0.0165937	0.0127711	0.00562876
C16:1n-7	0.000204797	9.48358e-05	8.63327e-05	0.000128655	6.60774e-05
C16:1n-9	0.00141642	0.000581658		0.000999041	0.000590268
C17:0	0.00113432	0.000466732	0.00110807	0.000903038	0.00037808
C18:0	0.00836439	0.003897	0.0080858	0.0067824	0.0025027
C18:1n-9c	0.00915246	0.00406826	0.0101122	0.00777764	0.00324805
C18:1n-9t	0.0035762	0.00153591	0.00358086	0.00289765	0.00117931
C18:2n-6	0.00754696	0.00304076	0.0080305	0.00620607	0.00275188
C20:1	0.000381192	0.000429657	0.000210307	0.000340385	0.000115228
C20:2	0.00129501	0.000614321	0.00114318	0.0010175	0.000357323
C20:5n-3	0.0171657	0.00700787	0.0178791	0.0140175	0.00608103
C20:6n-3	0.0107381	0.00414008	0.0100466	0.00830826	0.00362627
	WSSV/C75
	#1	#2	Average	SD
C14:0	0.000488128	0.000563924	0.000526026	5.35958e-05
C15:0	0.000491178	0.000460142	0.00047566	2.19454e-05
C16:0	0.0170646	0.0192391	0.0181518	0.00153761
C16:1n-7	0.000374852	0.000463676	0.000419264	6.28081e-05
C16:1n-9	0.0015658	0.0016743	0.00162005	7.67183e-05
C17:0	0.0012166	0.00124941	0.00123301	2.32036e-05
C18:0	0.010319	0.0103053	0.0103121	9.68904e-06
C18:1n-9c	0.0136208	0.0123369	0.0129788	0.000907838
C18:1n-9t	0.00373865	0.0042963	0.00401748	0.000394318
C18:2n-6	0.0076996	0.00947442	0.00858701	0.00125499
C20:1	0.00106856	0.00109424	0.0010814	1.81582e-05
C20:2	0.00199243	0.00178619	0.00188931	0.000145838
C20:5n-3	0.027175	0.0233572	0.0252661	0.00269962
C20:6n-3	0.0102959	0.0121885	0.0112422	0.00133829
Figure 5b. The effects of FAS inhibition on LCFAs profile in WSSV-infected stomach at 24 hpi.
	PBS/PBS
	#1	#2	#3	Average	SD
C14:0	0.000701885	0.000569459	0.000541149	0.000604164	8.58044e-05
C15:0	0.000267569	0.000235163		0.000251366	2.29149e-05
C16:0	0.0197704	0.0206416	0.0202162	0.0202094	0.000435628
C16:1n-7	0.000148243	0.000176062	0.000133509	0.000152605	2.16094e-05
C16:1n-9	0.00104304	0.000961305		0.00100217	5.77925e-05
C17:0	0.000591246	0.000578764		0.000585005	8.82602e-06
C18:0	0.00800341	0.00912628		0.00856484	0.000793992
C18:1n-9c	0.00665406	0.00654394	0.00596958	0.00638919	0.000367546
C18:1n-9t	0.0021425	0.00227685	0.00219035	0.00220324	6.80957e-05
C18:2n-6	0.00451496	0.00517354	0.00443175	0.00470675	0.000406389
C20:1	0.000294858	0.000270502	0.000311908	0.000292422	2.08099e-05
C20:2	0.000478254	0.000474336	0.000423234	0.000458608	3.06975e-05
C20:5n-3(EPA)	0.0116419	0.0125245	0.0120133	0.0120599	0.000443143
C20:6n-3(DHA)	0.00574334	0.00500675	0.00543583	0.00539531	0.000369962
	PBS/C75
	#1	#2	#3	Average	SD
C14:0	0.000946538	0.000365922	0.000323086	0.000545182	0.000348244
C15:0	0.000424196	0.000389505	0.000155553	0.000323084	0.00014612
C16:0	0.0250608	0.00888485	0.00558531	0.013177	0.0104231
C16:1n-7	0.000234858	0.000204624		0.000219741	2.13783e-05
C16:1n-9	0.00131562	0.00087974		0.00109768	0.000308215
C17:0	0.000649104	0.000356809	0.000310094	0.000438669	0.000183733
C18:0	0.01041	0.00354043	0.00296938	0.00563994	0.00414086
C18:1n-9c	0.00710637	0.00447322	0.00333034	0.00496998	0.00193641
C18:1n-9t	0.00239706	0.00168628	0.00115125	0.00174487	0.000624967
C18:2n-6	0.00618134	0.00406821		0.00512477	0.00149421
C20:1	0.000360815	0.000207122	0.000205585	0.000257841	8.91822e-05
C20:2	0.000640504	0.000586136	0.00052547	0.000584037	5.75457e-05
C20:5n-3(EPA)	0.0144834	0.00928317		0.0118833	0.00367715
C20:6n-3(DHA)	0.00597603	0.00323582	0.00234136	0.00385107	0.00189384
	WSSV/PBS
	#1	#2	#3	Average	SD
C14:0	0.000686685	0.000738405	0.000684153	0.000703081	3.06179e-05
C15:0	0.000285173	0.000313442		0.000299307	1.99891e-05
C16:0	0.0232638	0.0254739	0.0305496	0.0264291	0.00373565
C16:1n-7	0.000196063	0.000257109		0.000226586	4.31662e-05
C16:1n-9	0.00118663	0.00134036	0.0013226	0.0012832	8.40983e-05
C17:0	0.000562799	0.000776096	0.000761121	0.000700005	0.00011906
C18:0	0.0087804	0.00372046		0.00625043	0.00357792
C18:1n-9c	0.00726119	0.00831397	0.00778048	0.00778521	0.000526407
C18:1n-9t	0.00292397	0.00284789	0.00277199	0.00284795	7.59867e-05
C18:2n-6	0.00614092	0.00657619	0.00612722	0.00628145	0.000255351
C20:1	0.000305497	0.000267739		0.000286618	2.66985e-05
C20:2	0.000436453	0.000610484		0.000523468	0.000123058
C20:5n-3(EPA)	0.013723	0.0137337	0.0125947	0.0133505	0.000654517
C20:6n-3(DHA)	0.00525421	0.00454479		0.0048995	0.000501629
	WSSV/C75
	#1	#2	#3	Average	SD
C14:0	0.00045208	0.000487807		0.000469944	2.52627e-05
C15:0	0.000162248	0.000189706	0.000158487	0.000170147	1.70429e-05
C16:0	0.0145571	0.0129468		0.013752	0.00113867
C16:1n-7	0.000136481	0.000149932	0.00015641	0.000147607	1.01655e-05
C16:1n-9	0.000720489	0.000826535	0.000951731	0.000832918	0.000115753
C17:0	0.000428629	0.000483001	0.000473335	0.000461655	2.90068e-05
C18:0	0.00605325	0.00479454	0.00568616	0.00551132	0.000647313
C18:1n-9c	0.005446	0.00541467		0.00543034	2.21549e-05
C18:1n-9t	0.00157171	0.00189954	0.00190243	0.00179123	0.00019011
C18:2n-6	0.00381734	0.00445987	0.00488016	0.00438579	0.000535267
C20:1	0.000240701	0.00029035	0.000234882	0.000255311	3.04839e-05
C20:2	0.000318904	0.000331121	0.000357972	0.000335999	1.99854e-05
C20:5n-3(EPA)	0.00832359	0.00976597	0.0114267	0.00983875	0.00155283
C20:6n-3(DHA)	0.00354252	0.00361052	0.00398813	0.00371372	0.000240062

## Sheet: Fig.6
Figure 6a. The effects of FAS inhibition on LCFAs profile in WSSV-infected hepatopancreas at 12 hpi.
	PBS/PBS
	#1	#2	#3	Average	SD
C14:0	0.000124979	0.00027708	0.000195578	0.000199212	7.61155e-05
C15:0	9.47232e-05	9.54222e-05		9.50727e-05	4.94306e-07
C16:0	0.00601711	0.00562922	0.00574352	0.00579662	0.000199322
C16:1n-7	0.000117303	8.97294e-05	0.000110049	0.000105694	1.42933e-05
C16:1n-9	0.000816816	0.000621535	0.000656765	0.000698372	0.000104077
C17:0	0.000415862	0.000415087	0.000465797	0.000432249	2.90562e-05
C18:0	0.00391723	0.00384303	0.00382831	0.00386286	4.7661e-05
C18:1n-9c	0.00389265	0.00304374	0.00345047	0.00346229	0.000424578
C18:1n-9t	0.00132606	0.00114377	0.00130554	0.00125846	9.98501e-05
C18:2n-6	0.00320191	0.00291447	0.00329905	0.00313848	0.000199983
C20:1	0.000469352	0.000295647	0.000358034	0.000374344	8.79936e-05
C20:2	0.0003683	0.000382177		0.000375239	9.81191e-06
C20:5n-3	0.00731461	0.00664507	0.0070581	0.00700593	0.000337805
C20:6n-3	0.00479012	0.00418435	0.00405578	0.00434342	0.000392161
	PBS/C75
	#1	#2	#3	Average	SD
C14:0	0.000227014	0.000272773		0.000249893	3.23564e-05
C15:0	0.000128469	0.000161091	0.000112308	0.000133956	2.485e-05
C16:0	0.00664124	0.009571	0.00657703	0.00759643	0.00171034
C16:1n-7	0.000139674	0.000146651	9.99552e-05	0.00012876	2.51884e-05
C16:1n-9	0.000870063	0.00110524	0.000813727	0.000929678	0.000154632
C17:0	0.000492848	0.000545113	0.000488234	0.000508732	3.15913e-05
C18:0	0.00428684	0.00534021	0.00439315	0.0046734	0.000579913
C18:1n-9c	0.00384184	0.00479354	0.00381039	0.00414859	0.000558765
C18:1n-9t	0.0016221	0.00188428	0.00144366	0.00165001	0.00022163
C18:2n-6	0.00371017	0.00468463	0.00355274	0.00398251	0.000613122
C20:1	0.000137793	0.000377434		0.000257614	0.000169452
C20:2	0.000286016	0.000378616	0.000350602	0.000338411	4.74885e-05
C20:5n-3	0.0112269	0.0112859	0.00893477	0.0104825	0.00134074
C20:6n-3	0.00492982	0.00582829	0.00503714	0.00526508	0.000490696
	WSSV/PBS
	#1	#2	#3	#4	Average	SD
C14:0	0.000210873	0.000213746	0.000207892		0.000210837	2.92713e-06
C15:0	0.000106249	9.6034e-05			0.000101141	7.22294e-06
C16:0	0.00519635	0.00527987	0.00501485		0.00516369	0.000135494
C16:1n-7	8.1107e-05	9.93183e-05	0.000114796		9.84072e-05	1.68631e-05
C16:1n-9	0.000711182	0.00068918			0.000700181	1.55577e-05
C17:0	0.000394719	0.000393013	0.000462812	0.00042785	0.000419598	3.29711e-05
C18:0	0.00341023	0.00343436			0.00342229	1.70647e-05
C18:1n-9c	0.00298643	0.0033598	0.00320322		0.00318315	0.000187492
C18:1n-9t	0.00114495	0.0012728	0.00154839	0.00131569	0.00132046	0.000168374
C18:2n-6	0.00269684	0.00314703	0.00278091		0.00287492	0.000239367
C20:1	0.000329417	0.000217268	0.000186068		0.000244251	7.53877e-05
C20:2	0.00033082	0.000336259	0.000346345		0.000337808	7.87739e-06
C20:5n-3	0.00733292	0.00793394	0.00746454		0.00757713	0.000315932
C20:6n-3	0.00414459	0.00450451	0.00422462		0.00429124	0.000188979
	WSSV/C75
	#1	#2	#3	Average	SD
C14:0	0.000287284	0.000253298		0.000270291	2.40319e-05
C15:0	0.000127735	0.000116254		0.000121995	8.11876e-06
C16:0	0.00730782	0.0081606	0.00688348	0.00745064	0.000650426
C16:1n-7	0.00010953	8.99479e-05		9.97392e-05	1.38469e-05
C16:1n-9	0.000808797	0.000674843		0.00074182	9.47193e-05
C17:0	0.000454413	0.000376082		0.000415247	5.53888e-05
C18:0	0.00432856	0.00452339	0.0041168	0.00432291	0.000203354
C18:1n-9c	0.00379079	0.0036188		0.00370479	0.000121616
C18:1n-9t	0.00144422	0.00128277		0.0013635	0.000114163
C18:2n-6	0.00360668	0.00321217		0.00340942	0.000278957
C20:1	0.000240592	0.000299555	0.000256519	0.000265555	3.05023e-05
C20:2	0.000330037	0.000262008		0.000296022	4.81037e-05
C20:5n-3	0.0103754	0.0081892		0.00928229	0.00154586
C20:6n-3	0.00320423	0.00476577	0.00375134	0.00390711	0.000792336
Figure 6b. The effects of FAS inhibition on LCFAs profile in WSSV-infected hepatopancreas at 24 hpi.
	PBS/PBS
	#1	#2	#3	Average	SD
C14:0	0.000531461	0.000534097	0.000531265	0.000532274	1.58166e-06
C15:0	0.000116996	0.000119241	0.000122917	0.000119718	2.98882e-06
C16:0	0.00615771	0.00668885	0.00624346	0.00636334	0.000285141
C16:1n-7	0.000136462	0.00013231	0.000134513	0.000134428	2.07711e-06
C16:1n-9	0.000875144	0.000932225	0.000835174	0.000880848	4.87764e-05
C17:0	0.000396832	0.000391118	0.000427546	0.000405165	1.95916e-05
C18:0	0.00345026	0.00329828	0.00330617	0.00335157	8.55581e-05
C18:1n-9c	0.00455833	0.0047457	0.0045418	0.00461528	0.000113252
C18:1n-9t	0.00132835	0.00143412	0.00139002	0.00138417	5.31307e-05
C18:2n-6	0.00342545	0.0037828	0.00377614	0.00366146	0.000204419
C20:1	0.000585842	0.000540235	0.000593138	0.000573072	2.86702e-05
C20:2	0.000359069	0.000393233	0.000392449	0.000381584	1.95025e-05
C20:5n-3	0.00532914	0.0058393		0.00558422	0.000360737
C20:6n-3	0.00367558	0.00419268	0.00426767	0.00404531	0.000322381
	PBS/C75
	#1	#2	#3	Average	SD
C14:0	0.00112721	0.0012248	0.0011036	0.00115187	6.42544e-05
C15:0	0.000171655	0.000173415	0.000173963	0.000173011	1.20589e-06
C16:0	0.00791071	0.00841818		0.00816445	0.000358836
C16:1n-7	0.000171163	0.000175036	0.00018556	0.000177253	7.45029e-06
C16:1n-9	0.00148778	0.00154631	0.00151299	0.0015157	2.93559e-05
C17:0	0.000475441	0.000501472		0.000488456	1.84061e-05
C18:0	0.00351254	0.00341649	0.00348811	0.00347238	4.99229e-05
C18:1n-9c	0.00656107	0.00665507		0.00660807	6.64622e-05
C18:1n-9t	0.00158053	0.00166915		0.00162484	6.26687e-05
C18:2n-6	0.00637291	0.00579713	0.00618712	0.00611906	0.000293862
C20:1	0.000738506	0.000608057	0.000735224	0.000693929	7.43857e-05
C20:2	0.000436351	0.000384911	0.000436078	0.000419113	2.96205e-05
C20:5n-3	0.00655677	0.00606719	0.0060636	0.00622919	0.000283701
C20:6n-3	0.00541262	0.00496153	0.00551703	0.00529706	0.000295229
	WSSV/PBS
	#1	#2	#3	Average	SD
C14:0	0.00113519	0.00131775	0.00105801	0.00117032	0.000133389
C15:0	0.000172442	0.000158254	0.000154522	0.000161739	9.45464e-06
C16:0	0.00838054	0.00999878		0.00918966	0.00114427
C16:1n-7	0.000173701	0.000160024	0.000192096	0.000175274	1.60936e-05
C16:1n-9	0.00146696	0.00134611	0.00146116	0.00142474	6.81612e-05
C17:0	0.000476422	0.000447391	0.000462802	0.000462205	1.45244e-05
C18:0	0.00354834	0.00384188	0.00339031	0.00359351	0.000229151
C18:1n-9c	0.00631685	0.00774109		0.00702897	0.00100708
C18:1n-9t	0.00157677	0.00205942	0.0020999	0.00191203	0.00029105
C18:2n-6	0.00589527	0.00681451		0.00635489	0.000649998
C20:1	0.000660223	0.000648881	0.000567504	0.000625536	5.05761e-05
C20:2	0.000403401	0.000392323		0.000397862	7.83361e-06
C20:5n-3	0.00699544	0.00734732	0.0068144	0.00705239	0.000270982
C20:6n-3	0.00530563	0.00523158		0.00526861	5.23658e-05
	WSSV/C75
	#1	#2	#3	Average	SD
C14:0	0.000951297	0.00106879		0.00101004	8.30789e-05
C15:0	0.000161719	0.000172989		0.000167354	7.96894e-06
C16:0	0.00687043	0.00811444		0.00749244	0.000879654
C16:1n-7	0.000155184	0.000165465	0.000132594	0.000151081	1.68149e-05
C16:1n-9	0.00121464	0.00136577		0.00129021	0.000106864
C17:0	0.000439088	0.000486564	0.000425952	0.000450535	3.18861e-05
C18:0	0.00327114	0.00370894	0.0032706	0.0034169	0.000252917
C18:1n-9c	5.8796e-05	0.000106591	0.00405032	0.00140524	0.00229083
C18:1n-9t	0.00160243	0.00167058	0.00122182	0.00149828	0.00024183
C18:2n-6	0.00494999	0.00587649		0.00541324	0.000655135
C20:1	0.000684729	0.000810471	0.000532069	0.000675756	0.000139418
C20:2	0.000397321	0.000429079	0.000401733	0.000409377	1.72037e-05
C20:5n-3	0.00716366	0.00713462	0.00687167	0.00705665	0.000160855
C20:6n-3	0.00480798	0.00530678	0.00467286	0.00492921	0.000333893

[truncated: 2 more sheets: Fig.S1, Fig.S3]
